# Supplementary material for: Obesity aggravates the role of C‐reactive protein on knee pain: A cross‐sectional analysis with NHANES data
Source: Immun Inflamm Dis. 2024 Sep 2;12(9):e1371. doi: 10.1002/iid3.1371 (PMC11367918; doi:10.1002/iid3.1371)
Supplement: Supplementary file 2 — Supporting information. [file IID3-12-e1371-s002.doc]

{"code":"500","message":"org.springframework.web.context.request.async.AsyncRequestTimeoutException"}
